# Supplementary material for: Effect of environmental education on the knowledge of aquatic ecosystems and reconnection with nature in early childhood
Source: PLoS One. 2022 Apr 27;17(4):e0266776. doi: 10.1371/journal.pone.0266776 (PMC9045661; doi:10.1371/journal.pone.0266776)
Supplement: S1 Data — (XLSX) [file pone.0266776.s002.xlsx]

## Sheet: Matrix_BarGraph
					NR			a ser influenciada pela seguinte			Q11.With whom do you go to a river?				Q12. When are you going to the river?				Q13. What you do in the river?									Q15.What is dangerous in the river?					Q17. What animals live in the river?												Q19.What plants are within the river?				Q21.What trees live by the river?
		Characterization variables	Q2	Q3	Q4	Q5	Q6	Q8	Q9	Q10	Q11.1	Q11.2	Q11.3	Q11.4	Q12.2	Q12.3	Q12.4	Q12.5	Q13.1	Q13.2	Q13.3	Q13.4	Q13.5	Q13.6	Q13.7	Q13.8	Q14	Q15.1	Q15.2	Q15.3	Q15.4	Q16	Q17.1	Q17.2	Q17.3	Q17.4	Q17.5	Q17.6	Q17.7	Q17.8	Q17.9	Q17.10	Q17.11	Q18	Q19.1	Q19.2	Q19.3	Q20	Q21.1
IndM	Moment (#)	Q1.Ind	Q2.StudentNr	Q3.Age	Q4.Gender	Q5.Where do you live?	Q6.Is there a river near your house?	Q8.Do you know any river?	Q9.Where?	Q10.Do you use go to any river?	Q11.1.Parents	Q11.2.Grandparents	Q11.3.Friends	Q11.4.School or free time activities	Q12.2.During the week	Q12.3.During the weekend	Q12.4.During holidays	Q12.5.At school time	Q13.1.Walk/wander with the family	Q13.2.Walk/wander with the dog	Q13.3.Picnic	Q13.4.Bathing/Swimming	Q13.5.Boating	Q13.6.Catching / throwing stones	Q13.7.Fishing	Q13.8.Wash clothes	Q14.Do you believe it is dangerous to go to the river?	Q15.1.Falling into the water	Q15.2.Aquatic animals	Q15.3.Terrestrial animals	Q15.4.Plants	Q16.Are there animals living in the river?	Fish	Invertebrates	Insects	Dragonflies	Butterflies	Mosquitos	Shrimps	Aquatic snails	Mammals	Amphibians	Birds	Q18. Are there plants inside rivers?	Algae	Threads of green algae (filamentous algae)	Aquatic plants (plants in the water)	Q20.Do you think there must be trees on the riverside?	Alders
A1M1	M1	A1	1	6	F	City	Y	N	N	N	N	N	N	N	N	N	N	N	Y	N	N	N	N	N	N	N	Y	Y	Y	Y	Y	Y	Y	N	N	Und	Y	Y	N	N	N	N	N	Y	Y	Y	N	Y	N
A2M1	M1	A2	2	6	F	City	Y	Y	Coimbra	Y	Y	N	N	N	N	Y	N	N	Y	N	N	N	N	N	N	N	N	Y	Y	N	N	Y	Y	N	Y	N	N	Y	Y	N	N	N	N	Y	Y	N	N	Y	N
A3M1	M1	A3	3	5	M	City	Y	Y	Both	Y	Y	N	N	N	N	Y	N	Y	N	N	Y	N	N	N	N	N	N	Y	Y	Y	N	Y	Y	Y	Y	Y	Y	Y	Y	Y	Y	Y	Y	N	Y	Y	Y	N	Y
A4M1	M1	A4	4	6	M	City	Y	Y	Coimbra	N	N	N	N	N	N	N	Y	N	N	Y	Y	N	N	N	Y	N	Y	Y	Y	N	N	N	N	NR	Y	Y	N	Y	N	N	N	N	N	N	N	Y	Y	Y	N
A5M1	M1	A5	5	6	M	City	N	N	Coimbra	N	N	N	N	N	N	N	N	N	N	N	N	N	N	N	N	N	N	N	Y	N	N	Y	Y	N	Y	N	Y	Y	Y	Y	N	N	Y	N	N	N	N	N	N
A6M1	M1	A6	6	6	F	City	N	Y	Coimbra	Y	Y	N	N	N	Y	Y	Y	Y	Y	N	N	N	N	N	N	Y	N	N	Y	Y	N	Y	Y	N	Y	Y	N	Y	Y	N	N	N	N	N	Y	Y	Y	N	N
A7M1	M1	A7	7	6	M	Countryside	N	N	N	N	N	N	N	N	N	N	N	N	N	N	N	N	N	Y	N	N	N	Y	Y	Y	Y	N	Y	Y	Y	N	Y	Y	Y	N	N	N	N	N	Y	N	N	N	N
A8M1	M1	A8	8	6	F	City	N	Y	Both	Y	Y	Y	Y	N	Y	Y	Y	N	Y	Y	N	Y	Y	N	N	Y	N	Y	Y	Y	N	N	N	N	N	N	Y	N	Y	Y	N	N	N	Y	N	N	Y	N	N
A9M1	M1	A9	9	5	F	City	N	Y	Coimbra	Y	Y	N	N	N	N	N	N	N	N	N	N	N	N	N	N	N	Y	N	N	N	N	NR	Y	N	N	N	N	Y	Y	N	N	N	Y	Y	Y	N	N	N	N
A10M1	M1	A10	10	6	M	City	N	Y	Both	Y	Y	N	N	N	N	Y	N	N	Y	N	N	N	N	Y	N	N	Y	Y	N	N	N	Y	Y	Y	Y	Y	Y	N	N	N	Y	N	Y	Y	Y	Y	Y	Y	Y
A11M1	M1	A11	11	NR	NR	City	N	Y	Coimbra	N	N	N	N	N	N	Y	N	N	Y	N	Y	N	N	N	N	N	N	N	N	N	N	Y	N	N	N	N	N	N	N	N	N	N	N	Y	Y	N	N	N	N
A12M1	M1	A12	12	5	M	City	N	N	N	N	N	N	N	N	N	N	N	N	N	N	N	N	N	N	N	N	Y	Y	Y	N	N	Y	Y	N	Y	N	N	N	Y	Und	Y	NR	NR	Y	Y	Y	Y	Y	N
A13M1	M1	A13	13	6	F	City	N	Y	Coimbra	Y	Y	Y	N	N	Y	N	N	N	N	N	N	N	N	Y	N	N	N	Y	Y	N	N	N	Y	N	N	N	N	N	Y	N	N	N	N	Y	Y	N	N	Y	N
A14M1	M1	A14	14	6	F	City	N	N	N	N	N	N	N	N	N	N	N	N	N	N	N	N	N	N	N	N	N	Y	Y	Y	N	Y	N	Y	Y	Y	N	Y	Y	Y	Y	Y	Y	N	Y	Y	Y	N	N
A15M1	M1	A15	15	6	F	City	N	N	N	N	N	N	N	N	N	N	N	N	N	N	N	N	N	N	N	N	N	Y	Y	Y	N	N	N	Y	N	Y	N	N	Y	N	N	N	N	NR	N	N	N	NR	Y
A16M1	M1	A16	16	6	F	City	N	NR	NR	Y	Y	N	N	N	Y	N	N	N	Y	N	N	N	N	N	N	N	N	Y	N	N	N	N	Y	N	N	N	N	N	N	N	N	N	N	Y	Y	N	N	Y	N
A17M1	M1	A17	17	5	F	City	N	Y	NR	Y	Y	Y	N	N	N	N	Y	N	Y	N	N	N	N	N	N	N	Y	Y	Y	Y	N	Y	Y	N	N	N	Y	N	N	N	N	N	N	N	N	N	N	N	N
A18M1	M1	A18	18	5	F	City	Y	Y	Coimbra	Y	Y	Y	Y	Y	N	Y	Y	Y	Y	N	Y	Y	Y	Y	Y	N	N	Y	Y	Y	N	Y	Y	N	N	Y	N	Y	Y	Y	N	N	N	N	Y	Y	Y	N	N
A19M1	M1	A19	19	6	M	Und	N	Y	Und	Y	NR	NR	NR	NR	Y	N	N	N	Y	N	N	N	N	N	N	N	N	N	N	Y	Y	Y	Und	N	N	Und	N	N	N	N	N	N	N	NR	N	N	N	N	N
A20M1	M1	A20	20	6	F	City	N	N	N	N	N	N	N	N	N	N	N	N	N	N	N	N	N	N	N	N	N	Y	Y	N	N	N	N	N	N	N	N	N	N	N	N	N	N	NR	N	N	N	N	N
A21M1	M1	A21	22	6	F	City	N	N	N	Y	N	Y	Y	N	N	N	Y	N	N	N	N	N	N	N	Y	N	Y	N	N	Y	N	Y	Y	N	N	N	N	N	N	N	N	N	N	N	N	N	N	N	N
A22M1	M1	A22	23	6	F	Und	N	Y	Coimbra	Y	Y	N	N	N	N	N	N	N	Y	N	N	N	N	N	N	N	N	Y	Y	Y	N	N	N	Y	N	Y	N	N	Y	N	N	N	N	NR	N	N	N	Y	Y
A23M1	M1	A23	24	5	M	City	N	N	N	Y	Y	N	N	N	N	N	N	Y	N	N	Y	N	N	N	N	N	Und	Y	Y	Y	N	N	N	Y	Y	Y	N	Y	Y	Y	Y	Y	Y	N	Y	Y	Y	N	Y
A1M2	M2	A1	1	6	F	City	Y	Y	Coimbra	Y	Y	Y	N	N	N	Y	Y	N	Y	Y	Y	Y	Y	Y	Y	Y	N	N	N	N	N	Y	Y	N	Y	Y	Y	Y	Y	Y	Y	Y	N	Y	Y	Y	Y	Y	Y
A2M2	M2	A2	2	6	F	City	Y	Y	Coimbra	N	N	N	N	N	N	N	N	N	N	N	N	N	N	N	N	N	Y	Y	Y	Y	N	Y	N	N	N	N	N	N	Y	N	N	N	N	NR	N	N	N	N	N
A3M2	M2	A3	3	6	M	City	N	Y	Coimbra	N	Y	N	N	N	N	N	N	Y	N	Y	N	N	N	N	N	N	N	Y	Y	Y	Y	Y	Y	N	N	N	N	Y	Y	N	N	N	Y	Y	Y	Y	Y	N	N
A4M2	M2	A4	4	6	M	City	Y	Y	Coimbra	N	Y	N	N	Y	N	Y	Y	Y	Y	Y	Y	Y	N	Y	Y	N	N	Y	N	Y	N	N	Y	Und	Y	Y	N	Y	N	Y	Y	N	Und	Y	Y	Y	N	Y	N
A5M2	M2	A5	5	6	M	City	Y	N	Coimbra	N	N	N	N	Y	Y	Y	Y	Y	N	N	N	N	N	N	N	N	Y	Y	N	N	Y	Y	Y	N	Y	N	Y	Y	Und	Y	N	N	Y	Y	Y	Y	Y	N	N
A6M2	M2	A6	6	6	F	City	N	Y	Coimbra	N	Y	N	N	N	Und	Y	Y	N	Y	N	Y	N	Y	N	Y	N	N	Y	Y	Y	Y	Y	Y	Y	N	N	N	N	Y	Y	N	Y	N	Y	Y	N	Y	Y	N
A7M2	M2	A7	7	6	M	Countryside	Y	N	Coimbra	N	Y	N	N	N	Y	N	Y	N	N	N	N	Y	N	Y	Y	N	Y	N	N	N	N	N	Y	N	N	Y	N	N	Y	Y	N	N	N	N	Y	N	Y	N	N
A8M2	M2	A8	8	6	F	NR	NR	Y	Coimbra	Y	N	N	N	Y	N	N	N	Y	N	N	N	N	N	N	N	N	N	Y	Y	Y	N	Y	Y	N	Y	N	N	Y	N	Y	N	N	N	Y	Y	N	N	Y	N
A9M2	M2	A9	9	6	F	City	N	Y	Coimbra	Y	Y	N	N	N	N	Y	N	N	Y	N	N	N	N	N	N	N	Y	Y	Y	Y	N	Y	Y	Y	N	Y	N	N	Y	Y	N	N	Y	NR	Y	N	Y	N	N
A10M2	M2	A10	10	6	M	City	Y	Y	Coimbra	Y	Y	N	N	N	Y	Y	Y	N	Y	N	N	N	N	Y	N	N	Y	Y	N	N	Y	Y	Y	Y	Y	Y	Y	N	N	Y	Y	Y	Y	Y	Y	Y	Y	Y	Y
A11M2	M2	A11	11	7	M	City	N	Y	Another	Y	Y	N	N	N	N	Y	N	Y	Y	N	Y	N	N	N	N	N	Y	N	Y	N	N	Y	Y	N	N	N	N	N	N	N	N	N	N	NR	N	N	N	Y	N
A12M2	M2	A12	12	6	M	City	N	Y	Coimbra	Y	Y	N	N	N	N	N	Y	N	Y	N	Y	N	N	N	N	N	N	N	N	N	N	Y	Y	Y	N	N	N	N	Y	Y	N	Y	N	Y	Y	N	Y	Y	N
A13M2	M2	A13	13	6	F	Countryside	Y	Y	Coimbra	N	Y	N	N	N	N	Y	N	N	Y	N	N	N	N	N	N	N	Und	N	Y	Y	N	Y	Y	Y	Und	Und	N	N	Y	Y	N	N	N	Y	Y	Y	Y	N	N
A14M2	M2	A14	14	6	F	City	N	Y	Coimbra	Y	Y	Y	N	N	N	Y	Y	N	Y	N	Y	N	N	N	Y	N	Y	N	Y	N	Y	Y	Y	N	Y	Y	Y	Y	N	N	N	N	Y	Y	Y	N	N	N	N
A15M2	M2	A15	15	6	F	City	N	Y	Coimbra	Y	Y	Y	N	N	N	Y	Y	N	N	N	N	Y	N	Y	N	N	Y	Y	Y	Y	N	N	Y	N	Y	Y	N	Y	N	N	N	N	Y	N	Y	Y	Y	Y	Y
A17M2	M2	A17	17	6	F	City	N	Y	Coimbra	Y	N	N	Y	N	Y	N	N	N	N	N	Y	Y	N	N	N	N	Y	Y	N	N	N	Y	Y	Y	N	Y	N	N	N	N	N	N	N	N	Y	N	Y	N	N
A18M2	M2	A18	18	6	F	City	Y	Y	Coimbra	Y	Y	Y	N	N	N	Y	Y	N	Y	N	Y	Y	N	Y	N	Y	N	Y	Y	Y	N	Y	Y	N	Y	Y	N	Y	Y	Y	N	N	N	Y	Y	Y	Y	N	N
A19M2	M2	A19	19	6	M	Und	N	NR	Coimbra	Y	Y	N	N	N	Y	N	N	N	Y	N	N	N	N	N	N	N	Y	N	Y	Y	N	Y	Y	Y	N	Und	Und	Y	Y	Y	N	N	N	Y	Y	Y	N	N	N
A20M2	M2	A20	20	6	F	NR	N	NR	NR	Y	Y	Y	N	N	N	N	Y	Y	Y	N	N	N	N	N	N	N	N	N	Y	N	Y	Y	Y	N	Y	Y	Y	Y	N	N	N	N	Y	Y	Y	N	N	N	N
A21M2	M2	A21	22	6	F	NR	N	Y	Coimbra	Y	N	Y	N	N	N	Y	N	Y	N	N	N	N	N	N	N	N	Y	N	N	N	N	Y	Y	Y	N	N	N	N	N	N	N	N	N	Y	N	N	Y	Y	N
A22M2	M2	A22	23	6	F	NR	NR	Y	Coimbra	Y	Y	N	N	N	N	Y	Y	Y	Y	Y	Y	Y	Y	Y	Y	Y	NR	Y	Y	Y	Y	Y	Und	N	N	N	N	N	N	N	N	N	N	NR	N	N	N	N	Und
A23M2	M2	A23	24	6	M	Und	Y	N	Another	Y	Y	N	N	N	Y	N	Y	Y	Y	Y	Y	N	Y	Y	Y	Y	Y	Y	N	N	Y	Y	Y	Y	Y	Y	Y	N	N	Y	Y	Y	Y	Y	Y	Y	Y	Y	Y
A1M3	M3	A1	1	6	F	City	Y	Y	Both	Y	Y	Y	N	N	N	Y	Y	N	Y	N	N	N	N	Y	N	N	N	Y	Y	Y	Y	Y	N	Y	N	N	N	Y	Y	Y	N	N	N	Y	Y	Y	N	Y	Y
A2M3	M3	A2	2	6	F	City	Y	Y	Coimbra	N	N	N	N	N	N	N	N	N	N	N	N	N	N	N	N	N	N	N	N	N	N	Y	Y	Y	N	Y	N	N	Y	N	NR	NR	N	Y	Y	NR	N	Y	NR
A3M3	M3	A3	3	6	M	City	N	Y	Coimbra	Y	Y	N	Y	Y	N	Y	Y	Y	Y	N	Y	Y	Y	Y	Y	N	N	Y	Y	Y	N	Y	Y	Y	Y	Y	Y	Y	Y	Y	Y	Y	Y	Y	Y	Y	Y	Y	Y
A4M3	M3	A4	4	7	M	Countryside	Y	Y	Both	Y	Y	Y	N	Y	N	Y	Y	Y	Y	Y	N	N	N	N	Y	Y	N	N	N	N	N	Y	Y	Y	Y	Y	N	Y	Y	N	Y	Y	Y	Y	Y	Y	N	Y	N
A5M3	M3	A5	5	7	M	City	Y	Y	Coimbra	N	N	N	N	N	N	N	N	N	N	N	N	N	N	N	N	N	N	N	N	N	N	Y	Y	Y	Y	Y	Y	Y	Y	Y	Y	NR	Y	Y	Y	Y	Y	Y	NR
A6M3	M3	A6	6	6	F	City	N	Y	Coimbra	Y	Y	N	N	N	Y	Y	Y	N	Y	N	Y	Y	N	Y	N	N	N	N	Y	Y	N	Y	Y	N	Y	N	N	N	N	N	N	N	N	Y	Y	Y	Y	Y	Y
A7M3	M3	A7	7	6	M	City	N	Y	Another	Y	Y	N	N	N	N	Y	Y	Y	Y	N	Y	N	N	Y	N	N	Y	Y	Y	Y	Y	Y	Y	Y	N	N	N	N	Y	Y	Y	N	NR	N	Y	Y	Y	N	Y
A8M3	M3	A8	8	7	F	City	Y	Y	Coimbra	Y	Y	Y	N	N	N	Y	Y	N	Y	N	N	N	N	Y	N	N	N	N	Y	N	N	Y	Y	Y	Y	Y	N	Y	N	NR	Y	Y	Y	Y	Y	Y	Y	Y	Y
A9M3	M3	A9	9	6	F	City	N	Y	Coimbra	N	N	N	N	N	N	Y	Y	N	N	N	N	N	N	N	N	N	Y	Y	N	N	N	Y	Y	Y	Y	Y	Y	N	N	N	Y	Y	N	Y	Y	N	N	Y	NR
A10M3	M3	A10	10	7	M	City	Y	Y	Coimbra	Y	Y	N	N	N	N	Y	Y	N	Y	N	Y	N	N	Y	N	N	Y	Y	N	N	N	Y	Y	Y	N	Y	N	Y	N	N	Y	Y	Y	Y	Y	Y	Y	Y	Y
A11M3	M3	A11	11	7	M	City	N	Y	Coimbra	Y	Y	N	Y	N	N	Y	Y	N	Y	N	Y	N	N	Y	N	N	N	N	N	N	N	Y	Y	N	Y	N	N	Y	N	N	Y	NR	NR	Y	Y	Y	N	Y	NR
A12M3	M3	A12	12	6	M	City	N	Y	Coimbra	N	N	N	N	N	N	N	N	N	N	N	N	N	N	N	N	N	N	N	N	N	N	Y	N	Y	Y	Y	Y	N	N	N	Y	Y	NR	Y	Y	Y	Y	Y	N
A13M3	M3	A13	13	6	F	City	Y	Y	Coimbra	Y	Y	N	N	N	N	Y	Y	N	N	N	Y	Y	N	Y	N	N	N	N	N	Y	N	Y	Y	Y	Und	Y	N	N	Y	N	N	N	N	Y	Y	Y	Y	Y	Y
A14M3	M3	A14	14	6	F	City	N	Y	Coimbra	N	N	N	N	N	N	N	N	N	N	N	N	N	N	N	N	N	N	N	N	N	N	Y	Y	Y	N	Y	Y	Y	Y	N	N	N	Y	Y	Y	N	Y	Y	NR
A15M3	M3	A15	15	6	F	City	Y	N	NR	N	N	N	N	N	N	Y	Y	N	N	N	N	N	N	N	N	N	N	Y	N	Y	N	Y	Und	Y	NR	N	N	N	N	N	NR	NR	N	Y	Y	Y	Y	Y	NR
A17M3	M3	A17	17	6	F	Countryside	N	Y	Coimbra	Y	Y	N	N	N	N	Y	Y	N	Y	N	N	Y	Y	Y	N	N	N	N	N	N	N	Y	Y	NR	N	Y	N	N	Y	N	NR	N	N	Y	N	Y	Y	Y	NR
A18M3	M3	A18	18	6	F	City	Y	Y	Coimbra	Y	Y	Y	Y	Y	Y	Y	Y	Y	Y	N	Y	Y	Y	N	Y	Y	N	Y	Y	Y	N	Y	Y	Y	N	Y	N	Y	Y	Y	NR	NR	Y	N	Y	Y	Y	N	N
A19M3	M3	A19	19	6	M	Und	NR	Y	NR	N	N	N	N	Y	Y	N	N	N	N	Y	N	N	N	N	N	N	N	N	N	N	N	Y	Y	N	N	NR	NR	NR	NR	NR	NR	NR	NR	Y	Y	Y	N	N	NR
A20M3	M3	A20	20	6	F	City	N	N	NR	N	N	N	N	N	N	N	N	N	N	N	N	N	N	N	N	N	N	Y	Y	Y	Y	Y	Y	Y	N	N	N	N	N	N	NR	NR	N	Y	Y	Y	Y	Y	NR
A21M3	M3	A21	22	6	F	Countryside	N	Y	Coimbra	N	Y	Y	Y	Y	Y	Y	Y	Y	Y	Y	Y	Y	Y	Y	Y	Y	Y	NR	NR	NR	NR	Y	Y	N	N	Y	N	N	Y	N	N	N	N	Y	Y	Y	Y	Y	Y
A22M3	M3	A22	23	6	F	City	N	Y	Both	Y	Y	N	N	N	N	Y	Y	N	Y	N	Y	Y	N	Y	N	Y	N	N	N	N	N	Y	Y	Y	N	Y	Und	N	N	Y	N	NR	NR	Y	Y	N	Y	Y	NR
A23M3	M3	A23	24	6	M	City	NR	Und	Coimbra	Y	Y	N	Y	N	N	Y	Y	N	Y	N	Y	Y	N	N	Y	Y	N	N	Y	Y	Y	N	Y	NR	N	N	N	N	N	N	N	NR	N	Y	Y	Y	N	Y	NR
A24M3	M3	A24	25	6	F	City	N	Y	Both	Y	Y	N	N	Y	N	Y	Y	Y	Y	N	N	Y	N	N	N	N	N	N	N	N	N	Y	Y	Y	N	Y	Y	N	Y	N	NR	N	NR	Y	Y	N	Y	Y	NR
A25M3	M3	A25	26	6	M	City	N	NR	Coimbra	N	N	N	N	N	N	N	N	N	N	N	N	N	N	N	N	N	N	Y	N	N	N	Y	Y	Y	N	Y	N	N	Y	Y	NR	NR	NR	Y	Y	Y	Y	Y	Y
categorias			Númerico	Númerico	F (Female	City (Y para City e N para Countryside; ou colocou N para Countryside sem assinalar a City)	Y (Yes)	Y (Yes)	Coimbra	N	N	N	N	N	N	N	N	N	N	N	N	N	N	N	N	N	N	N	N	N	N	N	N	N	N	N	N	N	N	N	N	N	N	N	N	N	N	N	N
				5	M (Male)	Countryside (N para City e Y para Countryside, ou colocou o N para City sem assinalar Countryside)	N (No)	N (No)	Another	Y	Y	Y	Y	Y	Y	Y	Y	Y	Y	Y	Y	Y	Y	Y	Y	Y	Y	Y	Y	Y	Y	Y	Y	Y	Y	Y	Y	Y	Y	Y	Y	Y	Y	Y	Y	Y	Y	Y	Y
				7	NR (No reply)	NR (No reply)	NR (No reply)	NR (No reply)	Both		NR	NR	NR	NR	Und												NR	NR	NR	NR	NR	NR	Und	NR	NR	NR	NR	NR	NR	NR	NR	NR	NR	NR		NR		NR	NR
						Und (Undecided, assinalaram tanto Countryside como City com Y, ou assinalaram tanto Countryside como City com N)		Und (Undecided, assinalaram tanto Countryside como City com Y, ou assinalaram tanto Countryside como City com N)	N (No)																		Und							Und	Und	Und	Und	Und	Und	Und			Und						Und
									NR
Não posso usar NA porque o R assume como missing values automaticamente - Missing values tem outro significado matemático que não responder									Und
					Children in M1	23
					Children in M2	22
					Children in M3	24
			Q5.Where do you live?									Q8.Do you know any river?									Q11.With whom do you go to a river?									Q12. When are you going to the river?
					M1	M2	M3	M1	M2	M3				M1	M2	M3	M1	M2	M3				M1	M2	M3	M1	M2	M3				M1	M2	M3	M1	M2	M3
				City	20	14	20	0.869565	0.636364	0.833333			Yes (Y)	13	17	20	0.565217	0.772727	0.833333		Q11.1	Parents	12	17	15	0.521739	0.772727	0.625		Q12.1	During the week	5	6	4	0.217391	0.272727	0.166667
				Countryside	1	2	3	0.0434783	0.0909091	0.125			No (N)	9	3	2	0.391304	0.136364	0.0833333		Q11.2	Grandparents	5	6	5	0.217391	0.272727	0.208333		Q12.2	During the weekend	7	13	17	0.304348	0.590909	0.708333
				NR	0	4	0	0	0.181818	0			NR	1	2	1	0.0434783	0.0909091	0.0416667		Q11.3	Friends	3	1	5	0.130435	0.0454545	0.208333		Q12.3	During holidays	6	13	17	0.26087	0.590909	0.708333
				Und	2	2	1	0.0869565	0.0909091	0.0416667			Und	0	0	1	0	0	0.0416667		Q11.4	School or free time activities	1	3	6	0.0434783	0.136364	0.25		Q12.4	At school time	4	9	6	0.173913	0.409091	0.25
				total nr children	23	22	24	1	1	1				23	22	24	1	1	1			Nr Children	23	22	24	1	1	1			Nr Children	23	22	24	1	1	1
																						Soma	21	27	31						Soma	22	41	44
			Q6.Is there a river near your house?									Q9.Where is the river you know located?										Min	1	1	5						Min	4	6	4						Q14.Do you believe it is dangerous to go to the river?
					M1	M2	M3	M1	M2	M3				M1	M2	M3	M1	M2	M3			Max	12	17	15						Max	7	13	17								M1	M2	M3	M1	M2	M3
				Yes (Y)	5	9	9	0.217391	0.409091	0.375			Coimbra	9	19	16	0.391304	0.863636	0.666667			Yes Q10	14	15	14						Yes Q10	14	15	14							Yes (Y)	7	12	4	0.304348	0.545455	0.166667
				No (N)	18	11	13	0.782609	0.5	0.541667			Another (out of Coimbra)	0	2	1	0	0.0909091	0.0416667																						No (N)	15	8	20	0.652174	0.363636	0.833333
				NR (No reply)	0	2	2	0	0.0909091	0.0833333			Both	3	0	4	0.130435	0	0.166667																						No reply (NR)	0	1	0	0	0.0454545	0
					23	22	24	1	1	1			N (No)	8	0	0	0.347826	0	0			Q11.With whom do you go to a river?																			Undecided (Und)	1	1	0	0.0434783	0.0454545	0
													NR	2	1	3	0.0869565	0.0454545	0.125																							23	22	24	1	1	1
			Q7. What is the name of the river near your house?										Und	1	0	0
					M1	M2	M3							22	22	24
				Rio Mondego	0	3	11
				Rib. Miranda do Corvo	0	0	1					Q10.Do you use go to any river?
														M1	M2	M3	M1	M2	M3
													Yes (Y)	14	15	14	0.608696	0.681818	0.583333
													No (N)	9	7	10	0.391304	0.318182	0.416667
			Q5.Where do you live?											23	22	24	1	1	1
												Q8.Do you know any river?
			Q6.Is there a river near your house?
																																									Q15.What is dangerous in the river?
																														Q13. What you do in the river?													M1	M2	M3	M1	M2	M3	Difference M3, M1
												Q9.Where is the river you know located?																				M1	M2	M3	M1	M2	M3				Q15.1	Falling into the water	17	13	9	0.73913	0.590909	0.375	-0.36413
																														Q13.1	Walk/wander with the family	11	14	14	0.478261	0.636364	0.583333				Q15.2	Aquatic animals	17	13	8	0.73913	0.590909	0.333333	-0.405797
																														Q13.2	Walk/wander with the dog	2	5	3	0.0869565	0.227273	0.125				Q15.3	Terrestrial animals	13	11	9	0.565217	0.5	0.375	-0.190217
																														Q13.3	Picnic	5	10	10	0.217391	0.454545	0.416667				Q15.4	Plants	3	8	4	0.130435	0.363636	0.166667	0.0362319
																														Q13.4	Bathing/Swimming	2	7	9	0.0869565	0.318182	0.375					Nr Children	23	22	24	1	1	1
																														Q13.5	Boating	2	4	4	0.0869565	0.181818	0.166667					Soma	50	45	30	0.543478	0.609091	0.45
																														Q13.6	Catching/throwing stones	4	8	11	0.173913	0.363636	0.458333					Min	3	8	4	0.287308	0.107405	0.0991865
																														Q13.7	Fishing	3	7	5	0.130435	0.318182	0.208333					Max	17	13	9
																														Q13.8	Wash clothes	2	4	5	0.0869565	0.181818	0.208333					No Q14	15	8	20
																															Nr Children	23	22	24	1.34783	2.68182	2.54167
																															Soma	31	59	61
																															Min	2	4	3
																															Max	11	14	14
																															Yes Q10	14	15	14
																																																Teste T: duas amostras emparelhadas para médias
			Q7. What is the name of the river near your house?																																														M3
																																																Média	0.3125
												Q10.Do you use go to any river?																																				Variância	0.00983796
																																																Observações	4
																																																Correlação de Pearson	0.911189
																																																Hipótese de diferença de média	0
																																																gl	3
																																																Stat t	-2.29686
																																																P(T<=t) uni-caudal	0.0526455
																																																t crítico uni-caudal	2.35336
																																																P(T<=t) bi-caudal	0.105291
																																																t crítico bi-caudal	3.18245
																																																n	4
																																																Mean difference	-0.230978
																																																Stand Dev. of Difference	0.201125
																																																Standard Error of Difference	0.100563
																																																T alpha half 95% Cl	3.18245
																																																p	0.105291
																																																Lower confidence level	-0.551013
																																																Upper confidence level	0.0890566
[truncated: 44 more columns]

## Sheet: Matrix_BarGraph (SuppTable1)
		Questions#	Q1	Q2*	Q3	Q4	Q5	Q6	Q7*	Q8	Q9	Q10	Q11				Q12				Q13								Q14	Q15				Q16	Q17											Q18	Q19
			Q1.Student number (1-24 or 1-26)	Q2. Municipality (nominal)	Q3.Age (5-7; No reply=NR)	Q4.Gender (Girl/Boy or No reply=NR)	Q5.Where do you live? (City/Countryside or No reply=NR)	Q6.Is there a river near your house? (Yes=Y/No=N or No reply=NR)	Q7.What is the name of the river near your house? (nominal)	Q8. Do you know any river? (Yes=Y/No=N or No reply=NR)	Q9.Where is the river you know located? (Coimbra/Outside, Both or No reply=NR)	Q10. Do you go to any river? (Yes=Y/No=N)	Q11.With whom do you go to a river? (Yes=Y or No=N or No reply=NR in the answers below)				Q12.When are you going to the river? (Yes=Y or No=N or No reply=NR in the answers below)				Q13. What you do in the river? (Yes=Y or No=N in the options) below)								Q14.Are the rivers dangerous? (Yes=Y/No=N or No reply=NR)	Q15.What is dangerous in the river? (Yes=Y or No=N or No reply=NR in the answers below)				Q16.Are there animals living in the river? (Yes=Y/No=N or No reply=NR)	Q17. Which animals live in the river? (Yes=Y or No=N or No reply=NR in the answers below)											Q18. Are there plants inside rivers? (Yes=Y/No=N or No reply=NR)	Q19.What plants are within the river? (Yes=Y/No=N or No reply=NR)
		Subquestion#											Q11.1	Q11.2	Q11.3	Q11.4	Q12.2	Q12.3	Q12.4	Q12.5	Q13.1	Q13.2	Q13.3	Q13.4	Q13.5	Q13.6	Q13.7	Q13.8		Q15.1	Q15.2	Q15.3	Q15.4		Q17.1	Q17.2	Q17.3	Q17.4	Q17.5	Q17.6	Q17.7	Q17.8	Q17.9	Q17.10	Q17.11		Q19.1	Q19.2	Q19.3
Student+Moment	Moment (#)	Q1.Student number (1-24)											Q11.1.Parents	Q11.2.Grandparents	Q11.3.Friends	Q11.4.School or extra-curricular activities	Q12.2.During the week	Q12.3.On weekends	Q12.4.On holidays	Q12.5.During school time	Q13.1.Walk with the family	Q13.2.Walk the dog	Q13.3.Picnic	Q13.4.Bathing/Swimming	Q13.5.Boating	Q13.6.Catching/throwing stones	Q13.7.Fishing	Q13.8.Wash clothes		Q15.1.Falling into the water	Q15.2.Aquatic animals	Q15.3.Terrestrial animals	Q15.4.Plants		Q17.1.Fish	Q17.2.Invertebrates	Q17.3.Insects	Q17.4.Dragonflies	Q17.5.Butterflies	Q17.6.Mosquitos	Q17.7.Shrimps	Q17.8.Aquatic snails	Q17.9.Mammals	Q17.10.Amphibians	Q17.11.Birds		Q19.1.Algae	Q19.2.Threads of green algae (filamentous algae)	Q19.3.Aquatic plants (plants in the water)
A1M1	M1	A1	1		6	Girl	City	Y		N	NR	N	N	N	N	N	N	N	N	N	Y	N	N	N	N	N	N	N	Y	Y	Y	Y	Y	Y	Y	N	N	NR	Y	Y	N	N	N	N	N	Y	Y	Y	N
A2M1	M1	A2	2		6	Girl	City	Y		Y	Coimbra	Y	Y	N	N	N	N	Y	N	N	Y	N	N	N	N	N	N	N	N	Y	Y	N	N	Y	Y	N	Y	N	N	Y	Y	N	N	N	N	Y	Y	N	N
A3M1	M1	A3	3		5	Boy	City	Y		Y	Both	Y	Y	N	N	N	N	Y	N	Y	N	N	Y	N	N	N	N	N	N	Y	Y	Y	N	Y	Y	Y	Y	Y	Y	Y	Y	Y	Y	Y	Y	N	Y	Y	Y
A4M1	M1	A4	4		6	Boy	City	Y		Y	Coimbra	N	N	N	N	N	N	N	Y	N	N	Y	Y	N	N	N	Y	N	Y	Y	Y	N	N	N	N	NR	Y	Y	N	Y	N	N	N	N	N	N	N	Y	Y
A5M1	M1	A5	5		6	Boy	City	N		N	Coimbra	N	N	N	N	N	N	N	N	N	N	N	N	N	N	N	N	N	N	N	Y	N	N	Y	Y	N	Y	N	Y	Y	Y	Y	N	N	Y	N	N	N	N
A6M1	M1	A6	6		6	Girl	City	N		Y	Coimbra	Y	Y	N	N	N	Y	Y	Y	Y	Y	N	N	N	N	N	N	Y	N	N	Y	Y	N	Y	Y	N	Y	Y	N	Y	Y	N	N	N	N	N	Y	Y	Y
A7M1	M1	A7	7		6	Boy	Countryside	N		N	NR	N	N	N	N	N	N	N	N	N	N	N	N	N	N	Y	N	N	N	Y	Y	Y	Y	N	Y	Y	Y	N	Y	Y	Y	N	N	N	N	N	Y	N	N
A8M1	M1	A8	8		6	Girl	City	N		Y	Both	Y	Y	Y	Y	N	Y	Y	Y	N	Y	Y	N	Y	Y	N	N	Y	N	Y	Y	Y	N	N	N	N	N	N	Y	N	Y	Y	N	N	N	Y	N	N	Y
A9M1	M1	A9	9		5	Girl	City	N		Y	Coimbra	Y	Y	N	N	N	N	N	N	N	N	N	N	N	N	N	N	N	Y	N	N	N	N	NR	Y	N	N	N	N	Y	Y	N	N	N	Y	Y	Y	N	N
A10M1	M1	A10	10		6	Boy	City	N		Y	Both	Y	Y	N	N	N	N	Y	N	N	Y	N	N	N	N	Y	N	N	Y	Y	N	N	N	Y	Y	Y	Y	Y	Y	N	N	N	Y	N	Y	Y	Y	Y	Y
A11M1	M1	A11	11		NR	NR	City	N		Y	Coimbra	N	N	N	N	N	N	Y	N	N	Y	N	Y	N	N	N	N	N	N	N	N	N	N	Y	N	N	N	N	N	N	N	N	N	N	N	Y	Y	N	N
A12M1	M1	A12	12		5	Boy	City	N		N	NR	N	N	N	N	N	N	N	N	N	N	N	N	N	N	N	N	N	Y	Y	Y	N	N	Y	Y	N	Y	N	N	N	Y	NR	Y	NR	NR	Y	Y	Y	Y
A13M1	M1	A13	13		6	Girl	City	N		Y	Coimbra	Y	Y	Y	N	N	Y	N	N	N	N	N	N	N	N	Y	N	N	N	Y	Y	N	N	N	Y	N	N	N	N	N	Y	N	N	N	N	Y	Y	N	N
A14M1	M1	A14	14		6	Girl	City	N		N	NR	N	N	N	N	N	N	N	N	N	N	N	N	N	N	N	N	N	N	Y	Y	Y	N	Y	N	Y	Y	Y	N	Y	Y	Y	Y	Y	Y	N	Y	Y	Y
A15M1	M1	A15	15		6	Girl	City	N		N	NR	N	N	N	N	N	N	N	N	N	N	N	N	N	N	N	N	N	N	Y	Y	Y	N	N	N	Y	N	Y	N	N	Y	N	N	N	N	NR	N	N	N
A16M1	M1	A16	16		6	Girl	City	N		NR	NR	Y	Y	N	N	N	Y	N	N	N	Y	N	N	N	N	N	N	N	N	Y	N	N	N	N	Y	N	N	N	N	N	N	N	N	N	N	Y	Y	N	N
A17M1	M1	A17	17		5	Girl	City	N		Y	NR	Y	Y	Y	N	N	N	N	Y	N	Y	N	N	N	N	N	N	N	Y	Y	Y	Y	N	Y	Y	N	N	N	Y	N	N	N	N	N	N	N	N	N	N
A18M1	M1	A18	18		5	Girl	City	Y		Y	Coimbra	Y	Y	Y	Y	Y	N	Y	Y	Y	Y	N	Y	Y	Y	Y	Y	N	N	Y	Y	Y	N	Y	Y	N	N	Y	N	Y	Y	Y	N	N	N	N	Y	Y	Y
A19M1	M1	A19	19		6	Boy	NR	N		Y	NR	Y	NR	NR	NR	NR	Y	N	N	N	Y	N	N	N	N	N	N	N	N	N	N	Y	Y	Y	NR	N	N	NR	N	N	N	N	N	N	N	NR	N	N	N
A20M1	M1	A20	20		6	Girl	City	N		N	NR	N	N	N	N	N	N	N	N	N	N	N	N	N	N	N	N	N	N	Y	Y	N	N	N	N	N	N	N	N	N	N	N	N	N	N	NR	N	N	N
A21M1	M1	A21	22		6	Girl	City	N		N	NR	Y	N	Y	Y	N	N	N	Y	N	N	N	N	N	N	N	Y	N	Y	N	N	Y	N	Y	Y	N	N	N	N	N	N	N	N	N	N	N	N	N	N
A22M1	M1	A22	23		6	Girl	NR	N		Y	Coimbra	Y	Y	N	N	N	N	N	N	N	Y	N	N	N	N	N	N	N	N	Y	Y	Y	N	N	N	Y	N	Y	N	N	Y	N	N	N	N	NR	N	N	N
A23M1	M1	A23	24		5	Boy	City	N		N	NR	Y	Y	N	N	N	N	N	N	Y	N	N	Y	N	N	N	N	N	NR	Y	Y	Y	N	N	N	Y	Y	Y	N	Y	Y	Y	Y	Y	Y	N	Y	Y	Y
A1M2	M2	A1	1		6	Girl	City	Y		Y	Coimbra	Y	Y	Y	N	N	N	Y	Y	N	Y	Y	Y	Y	Y	Y	Y	Y	N	N	N	N	N	Y	Y	N	Y	Y	Y	Y	Y	Y	Y	Y	N	Y	Y	Y	Y
A2M2	M2	A2	2		6	Girl	City	Y		Y	Coimbra	N	N	N	N	N	N	N	N	N	N	N	N	N	N	N	N	N	Y	Y	Y	Y	N	Y	N	N	N	N	N	N	Y	N	N	N	N	NR	N	N	N
A3M2	M2	A3	3		6	Boy	City	N		Y	Coimbra	N	Y	N	N	N	N	N	N	Y	N	Y	N	N	N	N	N	N	N	Y	Y	Y	Y	Y	Y	N	N	N	N	Y	Y	N	N	N	Y	Y	Y	Y	Y
A4M2	M2	A4	4		6	Boy	City	Y		Y	Coimbra	N	Y	N	N	Y	N	Y	Y	Y	Y	Y	Y	Y	N	Y	Y	N	N	Y	N	Y	N	N	Y	NR	Y	Y	N	Y	N	Y	Y	N	NR	Y	Y	Y	N
A5M2	M2	A5	5		6	Boy	City	Y		N	Coimbra	N	N	N	N	Y	Y	Y	Y	Y	N	N	N	N	N	N	N	N	Y	Y	N	N	Y	Y	Y	N	Y	N	Y	Y	NR	Y	N	N	Y	Y	Y	Y	Y
A6M2	M2	A6	6		6	Girl	City	N		Y	Coimbra	N	Y	N	N	N	NR	Y	Y	N	Y	N	Y	N	Y	N	Y	N	N	Y	Y	Y	Y	Y	Y	Y	N	N	N	N	Y	Y	N	Y	N	Y	Y	N	Y
A7M2	M2	A7	7		6	Boy	Countryside	Y		N	Coimbra	N	Y	N	N	N	Y	N	Y	N	N	N	N	Y	N	Y	Y	N	Y	N	N	N	N	N	Y	N	N	Y	N	N	Y	Y	N	N	N	N	Y	N	Y
A8M2	M2	A8	8		6	Girl	NR	NR		Y	Coimbra	Y	N	N	N	Y	N	N	N	Y	N	N	N	N	N	N	N	N	N	Y	Y	Y	N	Y	Y	N	Y	N	N	Y	N	Y	N	N	N	Y	Y	N	N
A9M2	M2	A9	9		6	Girl	City	N		Y	Coimbra	Y	Y	N	N	N	N	Y	N	N	Y	N	N	N	N	N	N	N	Y	Y	Y	Y	N	Y	Y	Y	N	Y	N	N	Y	Y	N	N	Y	NR	Y	N	Y
A10M2	M2	A10	10		6	Boy	City	Y		Y	Coimbra	Y	Y	N	N	N	Y	Y	Y	N	Y	N	N	N	N	Y	N	N	Y	Y	N	N	Y	Y	Y	Y	Y	Y	Y	N	N	Y	Y	Y	Y	Y	Y	Y	Y
A11M2	M2	A11	11		7	Boy	City	N		Y	Outside	Y	Y	N	N	N	N	Y	N	Y	Y	N	Y	N	N	N	N	N	Y	N	Y	N	N	Y	Y	N	N	N	N	N	N	N	N	N	N	NR	N	N	N
A12M2	M2	A12	12		6	Boy	City	N		Y	Coimbra	Y	Y	N	N	N	N	N	Y	N	Y	N	Y	N	N	N	N	N	N	N	N	N	N	Y	Y	Y	N	N	N	N	Y	Y	N	Y	N	Y	Y	N	Y
A13M2	M2	A13	13		6	Girl	Countryside	Y		Y	Coimbra	N	Y	N	N	N	N	Y	N	N	Y	N	N	N	N	N	N	N	NR	N	Y	Y	N	Y	Y	Y	NR	NR	N	N	Y	Y	N	N	N	Y	Y	Y	Y
A14M2	M2	A14	14		6	Girl	City	N		Y	Coimbra	Y	Y	Y	N	N	N	Y	Y	N	Y	N	Y	N	N	N	Y	N	Y	N	Y	N	Y	Y	Y	N	Y	Y	Y	Y	N	N	N	N	Y	Y	Y	N	N
A15M2	M2	A15	15		6	Girl	City	N		Y	Coimbra	Y	Y	Y	N	N	N	Y	Y	N	N	N	N	Y	N	Y	N	N	Y	Y	Y	Y	N	N	Y	N	Y	Y	N	Y	N	N	N	N	Y	N	Y	Y	Y
A17M2	M2	A17	17		6	Girl	City	N		Y	Coimbra	Y	N	N	Y	N	Y	N	N	N	N	N	Y	Y	N	N	N	N	Y	Y	N	N	N	Y	Y	Y	N	Y	N	N	N	N	N	N	N	N	Y	N	Y
A18M2	M2	A18	18		6	Girl	City	Y		Y	Coimbra	Y	Y	Y	N	N	N	Y	Y	N	Y	N	Y	Y	N	Y	N	Y	N	Y	Y	Y	N	Y	Y	N	Y	Y	N	Y	Y	Y	N	N	N	Y	Y	Y	Y
A19M2	M2	A19	19		6	Boy	NR	N		NR	Coimbra	Y	Y	N	N	N	Y	N	N	N	Y	N	N	N	N	N	N	N	Y	N	Y	Y	N	Y	Y	Y	N	NR	NR	Y	Y	Y	N	N	N	Y	Y	Y	N
A20M2	M2	A20	20		6	Girl	NR	N		NR	NR	Y	Y	Y	N	N	N	N	Y	Y	Y	N	N	N	N	N	N	N	N	N	Y	N	Y	Y	Y	N	Y	Y	Y	Y	N	N	N	N	Y	Y	Y	N	N
A21M2	M2	A21	22		6	Girl	NR	N		Y	Coimbra	Y	N	Y	N	N	N	Y	N	Y	N	N	N	N	N	N	N	N	Y	N	N	N	N	Y	Y	Y	N	N	N	N	N	N	N	N	N	Y	N	N	Y
A22M2	M2	A22	23		6	Girl	NR	NR		Y	Coimbra	Y	Y	N	N	N	N	Y	Y	Y	Y	Y	Y	Y	Y	Y	Y	Y	NR	Y	Y	Y	Y	Y	NR	N	N	N	N	N	N	N	N	N	N	NR	N	N	N
A23M2	M2	A23	24		6	Boy	NR	Y		N	Outside	Y	Y	N	N	N	Y	N	Y	Y	Y	Y	Y	N	Y	Y	Y	Y	Y	Y	N	N	Y	Y	Y	Y	Y	Y	Y	N	N	Y	Y	Y	Y	Y	Y	Y	Y
A1M3	M3	A1	1		6	Girl	City	Y		Y	Both	Y	Y	Y	N	N	N	Y	Y	N	Y	N	N	N	N	Y	N	N	N	Y	Y	Y	Y	Y	N	Y	N	N	N	Y	Y	Y	N	N	N	Y	Y	Y	N
A2M3	M3	A2	2		6	Girl	City	Y		Y	Coimbra	N	N	N	N	N	N	N	N	N	N	N	N	N	N	N	N	N	N	N	N	N	N	Y	Y	Y	N	Y	N	N	Y	N	NR	NR	N	Y	Y	NR	N
A3M3	M3	A3	3		6	Boy	City	N		Y	Coimbra	Y	Y	N	Y	Y	N	Y	Y	Y	Y	N	Y	Y	Y	Y	Y	N	N	Y	Y	Y	N	Y	Y	Y	Y	Y	Y	Y	Y	Y	Y	Y	Y	Y	Y	Y	Y
A4M3	M3	A4	4		7	Boy	Countryside	Y		Y	Both	Y	Y	Y	N	Y	N	Y	Y	Y	Y	Y	N	N	N	N	Y	Y	N	N	N	N	N	Y	Y	Y	Y	Y	N	Y	Y	N	Y	Y	Y	Y	Y	Y	N
A5M3	M3	A5	5		7	Boy	City	Y		Y	Coimbra	N	N	N	N	N	N	N	N	N	N	N	N	N	N	N	N	N	N	N	N	N	N	Y	Y	Y	Y	Y	Y	Y	Y	Y	Y	NR	Y	Y	Y	Y	Y
A6M3	M3	A6	6		6	Girl	City	N		Y	Coimbra	Y	Y	N	N	N	Y	Y	Y	N	Y	N	Y	Y	N	Y	N	N	N	N	Y	Y	N	Y	Y	N	Y	N	N	N	N	N	N	N	N	Y	Y	Y	Y
A7M3	M3	A7	7		6	Boy	City	N		Y	Outside	Y	Y	N	N	N	N	Y	Y	Y	Y	N	Y	N	N	Y	N	N	Y	Y	Y	Y	Y	Y	Y	Y	N	N	N	N	Y	Y	Y	N	NR	N	Y	Y	Y
A8M3	M3	A8	8		7	Girl	City	Y		Y	Coimbra	Y	Y	Y	N	N	N	Y	Y	N	Y	N	N	N	N	Y	N	N	N	N	Y	N	N	Y	Y	Y	Y	Y	N	Y	N	NR	Y	Y	Y	Y	Y	Y	Y
A9M3	M3	A9	9		6	Girl	City	N		Y	Coimbra	N	N	N	N	N	N	Y	Y	N	N	N	N	N	N	N	N	N	Y	Y	N	N	N	Y	Y	Y	Y	Y	Y	N	N	N	Y	Y	N	Y	Y	N	N
A10M3	M3	A10	10		7	Boy	City	Y		Y	Coimbra	Y	Y	N	N	N	N	Y	Y	N	Y	N	Y	N	N	Y	N	N	Y	Y	N	N	N	Y	Y	Y	N	Y	N	Y	N	N	Y	Y	Y	Y	Y	Y	Y
A11M3	M3	A11	11		7	Boy	City	N		Y	Coimbra	Y	Y	N	Y	N	N	Y	Y	N	Y	N	Y	N	N	Y	N	N	N	N	N	N	N	Y	Y	N	Y	N	N	Y	N	N	Y	NR	NR	Y	Y	Y	N
A12M3	M3	A12	12		6	Boy	City	N		Y	Coimbra	N	N	N	N	N	N	N	N	N	N	N	N	N	N	N	N	N	N	N	N	N	N	Y	N	Y	Y	Y	Y	N	N	N	Y	Y	NR	Y	Y	Y	Y
A13M3	M3	A13	13		6	Girl	City	Y		Y	Coimbra	Y	Y	N	N	N	N	Y	Y	N	N	N	Y	Y	N	Y	N	N	N	N	N	Y	N	Y	Y	Y	NR	Y	N	N	Y	N	N	N	N	Y	Y	Y	Y
A14M3	M3	A14	14		6	Girl	City	N		Y	Coimbra	N	N	N	N	N	N	N	N	N	N	N	N	N	N	N	N	N	N	N	N	N	N	Y	Y	Y	N	Y	Y	Y	Y	N	N	N	Y	Y	Y	N	Y
A15M3	M3	A15	15		6	Girl	City	Y		N	NR	N	N	N	N	N	N	Y	Y	N	N	N	N	N	N	N	N	N	N	Y	N	Y	N	Y	NR	Y	NR	N	N	N	N	N	NR	NR	N	Y	Y	Y	Y
A17M3	M3	A17	17		6	Girl	Countryside	N		Y	Coimbra	Y	Y	N	N	N	N	Y	Y	N	Y	N	N	Y	Y	Y	N	N	N	N	N	N	N	Y	Y	NR	N	Y	N	N	Y	N	NR	N	N	Y	N	Y	Y
A18M3	M3	A18	18		6	Girl	City	Y		Y	Coimbra	Y	Y	Y	Y	Y	Y	Y	Y	Y	Y	N	Y	Y	Y	N	Y	Y	N	Y	Y	Y	N	Y	Y	Y	N	Y	N	Y	Y	Y	NR	NR	Y	N	Y	Y	Y
A19M3	M3	A19	19		6	Boy	NR	NR		Y	NR	N	N	N	N	Y	Y	N	N	N	N	Y	N	N	N	N	N	N	N	N	N	N	N	Y	Y	N	N	NR	NR	NR	NR	NR	NR	NR	NR	Y	Y	Y	N
A20M3	M3	A20	20		6	Girl	City	N		N	NR	N	N	N	N	N	N	N	N	N	N	N	N	N	N	N	N	N	N	Y	Y	Y	Y	Y	Y	Y	N	N	N	N	N	N	NR	NR	N	Y	Y	Y	Y
A21M3	M3	A21	22		6	Girl	Countryside	N		Y	Coimbra	N	Y	Y	Y	Y	Y	Y	Y	Y	Y	Y	Y	Y	Y	Y	Y	Y	Y	NR	NR	NR	NR	Y	Y	N	N	Y	N	N	Y	N	N	N	N	Y	Y	Y	Y
A22M3	M3	A22	23		6	Girl	City	N		Y	Both	Y	Y	N	N	N	N	Y	Y	N	Y	N	Y	Y	N	Y	N	Y	N	N	N	N	N	Y	Y	Y	N	Y	NR	N	N	Y	N	NR	NR	Y	Y	N	Y
A23M3	M3	A23	24		6	Boy	City	NR		NR	Coimbra	Y	Y	N	Y	N	N	Y	Y	N	Y	N	Y	Y	N	N	Y	Y	N	N	Y	Y	Y	N	Y	NR	N	N	N	N	N	N	N	NR	N	Y	Y	Y	N
A24M3	M3	A24	25		6	Girl	City	N		Y	Both	Y	Y	N	N	Y	N	Y	Y	Y	Y	N	N	Y	N	N	N	N	N	N	N	N	N	Y	Y	Y	N	Y	Y	N	Y	N	NR	N	NR	Y	Y	N	Y
A25M3	M3	A25	26		6	Boy	City	N		NR	Coimbra	N	N	N	N	N	N	N	N	N	N	N	N	N	N	N	N	N	N	Y	N	N	N	Y	Y	Y	N	Y	N	N	Y	Y	NR	NR	NR	Y	Y	Y	Y
*Q2 and Q7 has sensitive location information omitted from this table
[truncated: 46 more columns]
